# Supplementary material for: Prediction of homologous recombination deficiency from Oncomine Comprehensive Assay Plus correlating with SOPHiA DDM HRD Solution
Source: PLoS One. 2024 Mar 25;19(3):e0298128. doi: 10.1371/journal.pone.0298128 (PMC10962813; doi:10.1371/journal.pone.0298128)
Supplement: S3 Table — (CSV) [file pone.0298128.s005.csv]

Institution	Age	FIGO stage	Tumor cellularity manual (%).x	SophiaResult	GI status	GI index	BRCA status	BRCA gene sophia	Nucleotide change sophia	Amino acid change sophia	Tumor cellularity auto (%)	Average base coverage depth	MAPD	BRCA detection OCA	BRCA gene OCA	Nucleotide change	Amino acid change	Variant allele frequency (%)	LOH (%)	TAI (%)	LST (%)	GIM	Genomic Instability Status
Institution 3	59	3	70	Positive	Positive	15.2	Positive	BRCA1	c.4186C>T	p.Gln1396*	90	2542	0.244	1	BRCA1	c.4186C>T	p.Q1396X	61.2	61.21	7.1	32.79	23	High
Institution 3	63	3	95	Positive	Positive	11.6	Positive	BRCA2	c.7322del	p.Gly244Alafs*26	60	2626	0.249	1	BRCA2	c.7322del	p.G2441AfsX26	71.4	47.28	33.3	77.57	35	High
Institution 3	68	3	90	Positive	Positive	8.9	Positive	BRCA1	c.3627dup	p.Glu1210Argfs*9	62	2900	0.307	1	BRCA1	c.3627dup	p.E1210RfsX9	81.2	43.13	14.99	72.34	32	High
Institution 3	66	2	70	NA	NA	NA	Negative	NA	NA	NA	25	2328	0.212	0	0	0	0	0	0	5.64	17.43	5	Low
Institution 3	59	2	70	Positive	Positive	13.7	Negative	NA	NA	NA	90	2838	0.258	0	0	0	0	0	36.48	22.49	70.45	40	High
Institution 3	49	4	90	Positive	Positive	11	Negative	NA	NA	NA	84	2807	0.358	0	0	0	0	0	34.65	18.67	69.67	36	High
Institution 3	56	1	80	Positive	Positive	7.1	Positive	BRCA1	c.922_924delinsT	p.Ser308*	58	2719	0.249	1	BRCA1	c.922_924delAGCinsT	p.S308X	83.9	15.25	16.39	63	17	High
Institution 3	72	3	80	Positive	Positive	12.3	Negative	NA	NA	NA	57	2291	0.273	0	0	0	0	0	55.93	23.7	62.81	31	High
Institution 3	57	3	90	Positive	Positive	4.5	Negative	NA	NA	NA	79	2691	0.254	0	0	0	0	0	26.81	22.53	67.39	25	High
Institution 3	49	3	95	Negative	Negative	-5.2	Negative	NA	NA	NA	60	2219	0.259	0	0	0	0	0	39.15	10.29	34.67	9	Low
Institution 1	62	3	80	Negative	Negative	-11.5	Negative	NA	NA	NA	69	1653	0.241	0	NA	NA	NA	NA	34.59	26.44	29.93	2	Low
Institution 1	61	3	70	Positive	NA	NA	Positive	BRCA2	c.2175del	p.Val726Phefs*4	NA	1685	0.262	0	NA	NA	NA	NA	3.61	3.03	11.37	5	Low
Institution 1	68	3	80	Positive	Positive	11.6	Positive	BRCA1	c.4318G>T	p.Glu1440*	79	1715	0.247	1	BRCA1	c.4318G>T	p.Glu1440Ter	69.67	36.39	28.1	77.39	30	High
Institution 1	70	3	75	Positive	Positive	2.4	NA	NA	NA	NA	72	1641	0.284	0	NA	NA	NA	NA	20.51	18.63	52.83	24	High
Institution 1	49	3	85	Positive	Positive	1.5	Positive	BRCA1	c.2593_2621del	p.Lys865Serfs*28	63	1586	0.327	0	NA	NA	NA	NA	33.89	11.72	49.59	23	High
Institution 1	59	1	85	Positive	Positive	2.3	Positive	BRCA2	c.5576_5579del	p.Ile1859Lysfs*3	63	1798	0.317	1	BRCA2	c.5576_5579delTTAA	p.Ile1859LysfsTer3	82.81	28.4	12.65	73.16	26	High
Institution 1	62	3	85	Positive	Positive	5.9	Positive	BRCA2	c.6239T>G	p.Leu2080*	68	1915	0.317	1	BRCA2	c.6239T>G	p.Leu2080Ter	80.65	29.33	15.88	74.15	21	High
Institution 1	59	3	90	Negative	Negative	-10	Negative	NA	NA	NA	69	2111	0.247	0	NA	NA	NA	NA	20.03	10.03	40.09	14	Low
Institution 1	67	3	80	Positive	Positive	2.9	Negative	NA	NA	NA	62	2233	0.218	0	NA	NA	NA	NA	25.49	21.32	63.18	16	High
Institution 1	33	NA	70	Positive	Positive	2.3	Positive	BRCA1	c.3593T>A	p.Leu1198*	75	2343	0.233	1	BRCA1	c.3593T>A	p.Leu1198Ter	74.95	24.47	17.13	54.57	20	High
Institution 1	58	3	65	Positive	Positive	7.1	Positive	BRCA1	c.922_924delinsT	p.Ser308*	55	2053	0.229	1	BRCA1	c.922_924delAGCinsT	p.Ser308Ter	68.76	17.12	10.42	54.59	24	High
Institution 1	69	3	70	Positive	Positive	10	Positive	BRCA2	c.5576_5579del	p.Ile1859Lysfs*3	75	2149	0.246	1	BRCA2	c.5576_5579delTTAA	p.Ile1859LysfsTer3	80.78	53.35	19.9	76.77	23	High
Institution 1	43	3	80	Positive	Positive	8.5	NA	NA	NA	NA	50	2141	0.238	0	NA	NA	NA	NA	44.36	27.98	74.29	26	High
Institution 1	40	3	75	Positive	Positive	7.1	Negative	NA	NA	NA	88	1598	0.246	0	NA	NA	NA	NA	37.22	28.48	74.65	40	High
Institution 1	71	1	80	Positive	Positive	11.1	NA	NA	NA	NA	76	2117	0.252	0	NA	NA	NA	NA	38.19	25.89	69.3	35	High
Institution 1	71	3	85	Negative	Negative	-9.2	Negative	NA	NA	NA	80	2363	0.267	0	NA	NA	NA	NA	9.06	16.7	58.33	25	High
Institution 1	51	3	80	Positive	Negative	-1.3	Positive	BRCA1	c.3503dup	p.Asn1168Lysfs*2	65	3081	0.202	0	NA	NA	NA	NA	40.88	3.92	61.77	22	High
Institution 1	47	1	70	Positive	Positive	11	NA	NA	NA	NA	86	2232	0.316	0	NA	NA	NA	NA	37.34	27.08	87.38	25	High
Institution 1	53	3	80	Positive	Positive	9.7	Positive	BRCA1	c.4484+1G>T	p.?	42	2752	0.224	1	BRCA1	c.4484+1G>T	p.?	24.64	38.59	27.03	65.49	23	High
Institution 1	57	3	80	Positive	NA	NA	Positive	BRCA1	c.3442del	p.Glu1148Argfs*7	74	2389	0.198	1	BRCA1	c.3442delG	p.Glu1148ArgfsTer7	90.82	26.72	12.05	53.33	17	High
Institution 1	63	2	85	Positive	Positive	11.7	NA	NA	NA	NA	84	2667	0.184	0	NA	NA	NA	NA	31.81	22.63	81.08	32	High
Institution 1	72	3	85	Positive	Negative	-1.8	Positive	BRCA2	c.8143A>T	p.Lys2715*	98	2169	0.279	1	BRCA2	c.8143A>T	p.Lys2715Ter	82.9	34.68	8.99	43.12	12	Low
Institution 1	62	1	70	Negative	Negative	-9.3	NA	NA	NA	NA	57	2762	0.183	0	NA	NA	NA	NA	55.26	21.37	25.1	6	Low
Institution 1	50	2	80	Positive	Positive	13.5	Positive	BRCA1	c.4485-1G>T	p.?	92	2331	0.19	1	BRCA1	c.4485-1G>T	p.?	79.31	53.48	21.73	82.43	41	High
Institution 1	62	3	80	Positive	Positive	6.5	Positive	BRCA1	c.3296del	p.Pro1099Leufs*10	71	1495	0.42	1	BRCA1	c.3296delC	p.Pro1099LeufsTer10	72.61	54.54	14.61	69.8	28	High
Institution 1	75	3	60	Positive	Positive	6.4	NA	NA	NA	NA	51	2641	0.175	0	NA	NA	NA	NA	16.21	18.67	57.63	26	High
Institution 1	66	4	80	Positive	Positive	13.6	NA	NA	NA	NA	59	2802	0.198	0	NA	NA	NA	NA	33.01	22.59	74.16	46	High
Institution 1	79	4	50	Negative	Negative	-8.4	NA	NA	NA	NA	57	2879	0.19	0	NA	NA	NA	NA	12.46	17.97	47.05	13	Low
Institution 1	50	3	70	Positive	Positive	3.8	Negative	NA	NA	NA	55	2927	0.198	0	NA	NA	NA	NA	43.78	13.43	61.78	20	High
Institution 1	80	3	80	Negative	Negative	-8.4	Negative	NA	NA	NA	74	2665	0.223	0	NA	NA	NA	NA	49.47	4.73	33.48	9	Low
Institution 1	49	3	70	Positive	Positive	18.1	NA	NA	NA	NA	70	2646	0.226	0	NA	NA	NA	NA	30.6	10.4	54.77	28	High
Institution 1	73	3	75	Negative	Negative	-7.7	Negative	NA	NA	NA	40	3161	0.245	0	NA	NA	NA	NA	38.08	5.92	26.59	10	Low
Institution 1	52	4	65	Positive	Positive	9	NA	NA	NA	NA	56	2430	0.232	0	NA	NA	NA	NA	33.18	14.89	66.93	28	High
Institution 1	49	3	70	Positive	Positive	2.5	Negative	NA	NA	NA	44	981.8	0.232	0	0	0	0	0	34.61	15.92	68.95	25	High
Institution 1	49	3	80	Negative	Negative	-18.9	Negative	NA	NA	NA	63	2449	0.159	0	0	0	0	0	11.83	7.27	20.53	7	Low
Institution 1	49	3	85	Positive	Positive	4.2	Negative	NA	NA	NA	94	2991	0.26	0	0	0	0	0	17.01	11.91	53.11	21	High
Institution 1	55	3	70	NA	NA	NA	Negative	NA	NA	NA	73	2693	0.224	0	0	0	0	0	46.37	21.99	58.15	22	High
Institution 1	61	3	90	Positive	Positive	6.7	Negative	NA	NA	NA	68	2229	0.29	0	0	0	0	0	20.71	18.05	65.86	28	High
Institution 1	44	3	90	Positive	Positive	6.3	Positive	BRCA1	c.922_924delinsT	p.Ser308*	97	2503	0.273	1	BRCA1	c.922_924delAGCinsT	p.Ser308Ter	NA	39.49	17.62	65.67	23	High
Institution 1	65	3	75	NA	NA	NA	Negative	NA	NA	NA	66	2530	0.471	0	0	0	0	0	32.6	18.35	51.26	25	High
Institution 1	65	3	75	Positive	Negative	-0.2	Positive	BRCA1	c.3875dup	p.Ala1293Cysfs*2	80	1357	0.241	1	BRCA1	c.3875_3876insC	p.Ala1293CysfsTer2	NA	30.73	13.21	54.87	21	High
Institution 1	80	3	80	Positive	Positive	6.3	Negative	NA	NA	NA	90	2602	0.235	0	0	0	0	0	10.08	14.78	60.35	16	High
Institution 1	43	3	90	Positive	Positive	0.7	Negative	NA	NA	NA	40	2179	0.217	0	0	0	0	0	32.73	11.76	57.43	20	High
Institution 1	57	3	85	Positive	Positive	0.6	Negative	NA	NA	NA	56	2711	0.23	0	0	0	0	0	7.65	16.63	60.65	19	High
Institution 1	66	3	90	Negative	Negative	-10.5	NA	NA	NA	NA	92	2726	0.208	0	0	0	0	0	14.74	20.52	72.19	14	Low
Institution 1	57	4	80	Negative	Negative	-7	Negative	NA	NA	NA	NA	2471	0.196	0	0	0	0	0	12.45	13.5	53.23	15	Low
Institution 1	53	4	60	Positive	Positive	1.8	Negative	NA	NA	NA	85	2818	0.209	0	0	0	0	0	37.29	19.08	74.67	33	High
Institution 1	53	3	90	Positive	Positive	3.9	Negative	NA	NA	NA	68	1920	0.212	0	0	0	0	0	30.82	14.03	74.52	28	High
Institution 1	61	4	70	Positive	Positive	2.4	Positive	BRCA2	c.6449_6450del	p.Lys2150Serfs*25	74	2582	0.188	1	BRCA2	c.6449_6450delAA	p.Lys2150SerfsTer25	81.52	29.75	18.89	85.99	35	High
Institution 1	55	3	50	Negative	Negative	-11.7	Negative	NA	NA	NA	43	2663	0.167	0	0	0	0	0	38.07	12.64	19.7	8	Low
Institution 1	62	3	80	Positive	Positive	13.4	Positive	BRCA1	c.2062A>T	p.Thr688Ser	85	2824	0.206	1	BRCA1	c.390C>A	p.Tyr130Ter	93.73	29.6	20.24	78.84	32	High
Institution 1	60	1	90	Positive	Positive	11.3	Positive	BRCA1	c.4629del	p.Pro1544Hisfs*4	78	2839	0.24	1	BRCA1	c.4629delG	p.Pro1544HisfsTer4	NA	38.58	17.52	70.11	33	High
Institution 1	68	3	85	Negative	Negative	-5.9	Negative	NA	NA	NA	74	2874	0.229	0	0	0	0	0	38.46	13.11	57.15	48	High
Institution 1	70	2	80	Negative	Negative	-0.5	NA	NA	NA	NA	NA	2628	0.196	0	0	0	0	0	16.42	35.44	57.81	31	High
Institution 1	52	3	80	Positive	Positive	11.4	Positive	BRCA1	c.4986+5G>A	NA	NA	2456	0.201	0	0	0	0	0	45.11	29.05	65.92	32	High
Institution 5	33	3	65	Positive	Positive	6	Negative	NA	NA	NA	24	2733	0.245	0	NA	NA	NA	NA	0	4.5	39.85	13	Low
Institution 5	61	4	70	Negative	Negative	-11	Negative	NA	NA	NA	54	2330	0.294	0	NA	NA	NA	NA	20.14	11.36	34.13	14	Low
Institution 5	41	3	55	NA	NA	NA	Negative	NA	NA	NA	36	3141	0.186	0	NA	NA	NA	NA	0	0	0	0	Low
Institution 2	59	1	80	Negative	Negative	-1.6	Negative	NA	NA	NA	53	2941	0.197	0	NA	NA	NA	NA	33.4	17.4	53.6	8	Low
Institution 2	71	3	80	Negative	Negative	-15.5	Negative	NA	NA	NA	88	2644	0.26	0	NA	NA	NA	NA	18.2	5.4	22.2	4	Low
Institution 2	52	3	80	Positive	Positive	10.4	Negative	NA	NA	NA	92	2534	0.24	0	NA	NA	NA	NA	27.3	16.7	83.4	30	High
Institution 2	58	3	60	NA	NA	NA	Negative	NA	NA	NA	91	2676	0.224	0	NA	NA	NA	NA	34.7	35.6	61.4	19	Low
Institution 2	62	3	70	Positive	Positive	1.7	Positive	BRCA2	c.7008-1G>T	p.(?)	54	3039	0.209	1	BRCA2	c.7008-1G>T	Splice site	NA	34.2	10.8	48.4	15	Low
Institution 2	61	4	60	NA	NA	NA	Negative	NA	NA	NA	76	1975	0.239	0	NA	NA	NA	NA	14.9	23.6	59.6	19	Low
Institution 2	68	3	80	Positive	Negative	-5.8	Positive	BRCA2	c.5576_5579del	p.Ile1859Lysfs*3	34	3030	0.199	1	BRCA2	c.5576_5579delTTAA	p.Ile1859LysfsTer3	NA	29.2	15.6	35	15	Low
Institution 2	55	3	90	Negative	Negative	-10.6	Negative	NA	NA	NA	42	3137	0.207	0	NA	NA	NA	NA	0	3.2	39.3	12	Low
Institution 2	55	3	80	Negative	Negative	-4.1	Negative	NA	NA	NA	62	2808	0.184	0	NA	NA	NA	NA	39	10.2	44.2	12	Low
Institution 2	80	3	80	Positive	Positive	10.3	NA	NA	NA	NA	85	3436	0.2	0	NA	NA	NA	NA	24.5	25.9	78.8	33	High
Institution 2	53	3	90	Positive	Positive	9.1	Negative	NA	NA	NA	58	2001	0.23	0	NA	NA	NA	NA	49.1	19.9	68.1	23	Low
Institution 2	63	2	80	Positive	Positive	5.6	Positive	BRCA2	c.7516C>T	p.Gln2506*	89	2490	0.212	*	BRCA2	c.7516C>T	p.Gln2506Ter	88.3	33.6	21.9	63.6	25	High
Institution 2	76	3	70	Negative	Negative	-1.9	Negative	NA	NA	NA	43	2069	0.259	0	NA	NA	NA	NA	28.1	19.5	67.6	18	High
Institution 2	76	3	40	Negative	Negative	-10.5	Negative	NA	NA	NA	57	2840	0.271	0	NA	NA	NA	NA	8.3	4.6	16.1	3	Low
Institution 2	60	3	70	NA	NA	NA	Negative	NA	NA	NA	79	2563	0.245	0	NA	NA	NA	NA	46.3	28	76.1	44	High
Institution 4	56	4	90	Negative	Negative	-10.8	Negative	NA	NA	NA	80	2628	0.494504655	0	0	0	0	0	4.88	8.18	8.18	0	Low
Institution 4	54	3	85	Positive	Positive	8.9	Positive	BRCA2	c.3599_3600del	p.Cys1200*	60	2853	0.245377579	1	BRCA2	c.3599_3600delGT	p.Cys1200Ter	NA	31.53	15.82	69.98	27	High
Institution 4	64	3	95	Negative	Negative	-8.7	Negative	NA	NA	NA	97	2862	0.259949378	0	0	0	0	0	22.23	17.53	49.45	23	High
Institution 4	44	3	80	NA	NA	NA	Negative	NA	NA	NA	40	3011	0.2504	0	0	0	0	0	17.88	8.25	41.17	6	Low
